# Supplementary material for: Effect of Temperature and Radiation on Indica Rice Yield and Quality in Middle Rice Cropping System
Source: Plants (Basel). 2022 Oct 13;11(20):2697. doi: 10.3390/plants11202697 (PMC9607267; doi:10.3390/plants11202697)
Supplement: Supplementary file 1 [file plants-11-02697-s001.zip]

Archive with 1 entries (1 files):
- plants-1938161-supplementary.pdf
